# Supplementary material for: Limited effects of population age on the genetic structure of spatially isolated forest herb populations in temperate Europe
Source: Ecol Evol. 2024 Feb 26;14(2):e10971. doi: 10.1002/ece3.10971 (PMC10897356; doi:10.1002/ece3.10971)
Supplement: Supplementary file 1 — Appendix S1. [file ECE3-14-e10971-s001.zip]

Archive with 11 entries (11 files):
- 01_Data_Preparation.nb.html
- 02_Genetic_Diversity.nb.html
- 03_Genetic_Differentiation.nb.html
- 04_Population_Graph.nb.html
- 05_Preparation_For_Linear_Model.nb.html
- 05a_Population_Genetic_Diversity_and_Differentiation_RawData_Correlation_check.nb.html
- 06_Linear_Regression.nb.html
- 07_Result_Visualization.nb.html
- Gen_Div_all.xlsx
- R_Code.7z
- Supplementary_material_CU_revised.docx
